# Supplementary material for: The Chromatin Assembly Factor 1 Promotes Rad51-Dependent Template Switches at Replication Forks by Counteracting D-Loop Disassembly by the RecQ-Type Helicase Rqh1
Source: PLoS Biol. 2014 Oct 14;12(10):e1001968. doi: 10.1371/journal.pbio.1001968 (PMC4196752; doi:10.1371/journal.pbio.1001968)
Supplement: Data S1 — Raw data used to derive the results contained in this study. (XLSX) [file pbio.1001968.s011.xlsx]

## Sheet: sheet1 Fig2D
rate of genomic deletion RFB OFF							rate of genomic deletion RFB ON
	Exp 1	Exp2	Exp3	mean	standard deviation			Exp 1	Exp2	Exp3	mean	standard deviation
wt	8.71e-09	1.02e-08	7.43e-09	8.8e-09	1.2e-09		wt	1.58e-07	2.12676e-07	1.56154e-07	1.76e-07	2.62e-08
pcf1-d	8.16e-09	9.97e-09	1.94e-08	1.25e-08	4.93e-09		pcf1-d	4.98e-08	2.8425e-08	5.4225e-08	4.42e-08	1.13e-08
pcf2-d	8.55e-09	1.05e-08	6.41e-09	8.49e-09	1.67e-09		pcf2-d	7.03e-08	8.05875e-08	6.13375e-08	7.07e-08	7.86e-09
pcf3-d	1.29e-08	1.67e-08	7.41e-09	1.23e-08	3.81e-09		pcf3-d	7.26e-08	6.86875e-08	7.44625e-08	7.19e-08	2.41e-09
rate of translocation RFB OFF							rate of translocation RFB ON
	Exp 1	Exp2	Exp3	mean	standard deviation			Exp 1	Exp2	Exp3	mean	standard deviation
wt	4.05e-09	4.75e-09	5.58e-09	4.79e-09	6.25e-10		wt	1.188e-07	1.75824e-07	1.29096e-07	1.41e-07	2.48e-08
pcf1-d	1.665e-08	7e-09	8.55e-09	1.07e-08	4.23e-09		pcf1-d	3.59888e-08	2.05418e-08	3.91866e-08	3.19e-08	8.14e-09
pcf2-d	3.66e-09	4.79e-09	6e-09	4.82e-09	9.55e-10		pcf2-d	4.15e-08	4.605e-08	3.505e-08	4.09e-08	4.51e-09
pcf3-d	6.188e-09	9.91e-09	1.3923e-08	1e-08	3.16e-09		pcf3-d	3.34e-08	3.27345e-08	3.54867e-08	3.39e-08	1.17e-09

## Sheet: Sheet2 Fig3C
% of D-loop (JM-A)
	Exp1	Exp2	Exp3	Exp4	mean	standard deviation		standard error of the mean
wt	16	9.1	13.1		12.7	3.46		2
pcf1-d	4.2	4.4	4.1		4.2	0.15		0.1
pcf2-d	5.5	1.2	3.2	3.1	3.3	1.76		0.88
pcf3-d	3.9	2.8	1.4	5.9	3.5	1.9		0.95
% of HJ-like (JM-B)
	Exp1	Exp2	Exp3	Exp4	mean	standard deviation		standard error of the mean
wt	22.3	13.7	30.6		22.2	8.45		4.88
pcf1-d	3.1	1.1	3.8		2.7	1.4		0.7
pcf2-d	2.1	2.7	0.7	4	2.4	1.37		0.68
pcf3-d	3.9	0.7	0.7	2.7	2	1.58		0.79

## Sheet: sheet3 Fig3E
% of acentric scored by PFGE
RFB OFF
	Exp1	Exp2	Exp3	Exp4	Exp5	Exp6	Exp7	mean		standard deviation		standard error of the mean
wt	0.35	4	3.7	2.9	1.2	0		2.03		1.74		0.71
pcf1-d	0.2	0.3	1.6	2.3	1			1.08		0.89		0.4
pcf2-d	0.1	2	2.6	3	2.5	0.7		1.82		1.16		0.47
pcf3-d	0	1.4	1.9					1.1		0.98		0.57
pcf1-d pcf2-d pcf3-d	0.3	0.1	0.24					0.21		0.1		0.06
RFB ON 24 hours
	Exp1	Exp2	Exp3	Exp4	Exp5	Exp6	Exp7
wt	7.3	8.7	12.5	10.6	12.5	7.4	9	9.71		2.2		0.83
pcf1-d	2.6	1.4	5.8	4.3	2.6			3.34		1.72		0.77
pcf2-d	1.1	6.2	5.6	6.4	5	2.9		4.53		2.1		0.86
pcf3-d	0.9	3.8	4.1					2.93		1.77		1.02
pcf1-d pcf2-d pcf3-d	3	1.3	5.7					3.33		2.22		1.28
RFB ON 48 hours
	Exp1	Exp2	Exp3	Exp4	Exp5	Exp6	Exp7
wt	10.7	12.1	11.6	11.2	10.2			11.16		0.74		0.33
pcf1-d	2.1	2.4	6.4	5.6	3			3.9		1.96		0.88
pcf2-d	1.5	5.8	5.3	6.8	5.7	3.1		4.7		1.99		0.81
pcf3-d	0.1	4.6	4.9					3.2		2.69		1.55
pcf1-d pcf2-d pcf3-d	4.4	3.3	4.1					3.93		0.57		0.33

## Sheet: sheet4 Fig4A
% of inversion RFB OFF
	Exp1	Exp2	Exp3	Exp4	Exp5	Exp6		mean		standard deviation
wt	0.3	0.3	0.2	2.3	1	1.3		0.9		0.8
pcf1-d	0.6	0.4	0.6	0.2				0.5		0.2
rad51-d	0.2	1.7	1.7	1.8				1.4		0.8
pcf1-d rad51-d	0.25	0.1	0.5					0.3		0.2
% of inversion RFB ON
	Exp1	Exp2	Exp3	Exp4	Exp5	Exp6		mean		standard deviation
wt	27.7	24.8	23.6	24.7				25.2		1.7
pcf1-d	13.3	13.71	10.5	13.3				12.7		1.4
rad51-d	9.8	9.2	9.2	10.7				9.7		0.7
pcf1-d rad51-d	10.8	8.7	12.6					10.7		1.9
% of acentric RFB OFF
	Exp1	Exp2	Exp3	Exp4	Exp5	Exp6		mean		standard deviation
wt	0.3	0.7	0.5	1.1	0.7	0.5		0.6		0.3
pcf1-d	0.7	0.9	0.4	0.4				0.6		0.2
rad51-d	0.2	0.4	0.8					0.5		0.3
pcf1-d rad51-d	0.45	0.3	0.5					0.4		0.1
% of acentric RFB ON
	Exp1	Exp2	Exp3	Exp4	Exp5	Exp6		mean		standard deviation
wt	14.4	9.3	10.2	9.2				10.8		2.4
pcf1-d	3.4	2.99	5.8	5.6				4.4		1.4
rad51-d	14.1	12.1	10.5					12.2		1.8
pcf1-d rad51-d	12.9	14.8	14					13.9		0.95

## Sheet: sheet 5 Fig5C
% of D-loop (JM-A)
	Exp1	Exp2	Exp3	Exp4	Exp5			mean		standard error
wt	16	9.1	5.7	9.6				10.1		3.7
pcf1-d	4.2	4.4	4.1	4.2				4.2		0.1
pcf2-d	5.5	1.2	3.2	3.1				3.2		1.5
rqh1-d	10	10.1	8.9	8.3	10.6			9.6		0.8
pcf1-d rqh1-d	8	8.7	7.5					8.1		0.5
pcf2-d rqh1-d	7.5	8.2	7.2					7.6		0.5
% of HJ-like (JM-B)
	Exp1	Exp2	Exp3	Exp4	Exp5			mean		standard error
wt	12.9	11.8	13.7					12.8		0.8
pcf1-d	3.1	1.1	3.8	2.7				2.7		1
pcf2-d	2.1	2.7	0.7	4				2.4		1.2
rqh1-d	13	13	10.5	12.4	11.3			12		1
pcf1-d rqh1-d	10.1	11.5	11.1					10.9		0.6
pcf2-d rqh1-d	11.9	11.6	12.3					12		0.3

## Sheet: sheet 6 Fig5E
% of inversion RFB OFF
	Exp1	Exp2	Exp3	Exp4	Exp5	Exp6		mean		standard deviation
wt	0.3	0.3	0.2	2.3	1	1.3		0.9		0.8
pcf1-d	0.6	0.4	0.6	0.2				0.5		0.2
rqh1-d	1.1	1.2	1.7					1.3		0.3
pcf1-d rqh1-d	0.9	0.8	0.9					0.9		0.1
% of inversion RFB ON
	Exp1	Exp2	Exp3	Exp4	Exp5	Exp6		mean		standard deviation
wt	27.7	24.8	23.6	24.7				25.2		1.7
pcf1-d	13.3	13.71	10.5	13.3				12.7		1.4
rqh1-d	57.2	49.3	43.2					49.9		7
pcf1-d rqh1-d	34.2	34.99	34.5					34.6		0.4
% of acentric RFB OFF
	Exp1	Exp2	Exp3	Exp4	Exp5	Exp6		mean		standard deviation
wt	0.3	0.7	0.5	1.1	0.7	0.5		0.6		0.3
pcf1-d	0.7	0.9	0.4	0.4				0.6		0.2
rqh1-d	0.2	0.4	0.2	0.2				0.3		0.1
pcf1-d rqh1-d	0.4	0.8	0.7					0.6		0.2
% of acentric RFB ON
	Exp1	Exp2	Exp3	Exp4	Exp5	Exp6		mean		standard deviation
wt	14.4	9.3	10.2	9.2				10.8		2.4
pcf1-d	3.4	2.99	5.8	5.6				4.4		1.4
rqh1-d	5.3	4.01	5.6	5.3				5.1		0.7
pcf1-d rqh1-d	9.6	8.71	10.2					9.5		0.7

## Sheet: sheet 7 Fig6D 
% of acentric scored by PFGE
RFB OFF
	Exp1	Exp2	Exp3	Exp4	Exp5	Exp6		mean		standard deviation		standard error of the mean
wt	0.35	4	3.7	2.9				2.74		1.66		0.83
pcf1-d	0.2	0.3	1.6	2.3	1			1.08		0.89		0.4
pcf1-PIPmut	1.18	1.35	0.45					0.99		0.48		0.28
RFB ON 24 hours
	Exp1	Exp2	Exp3	Exp4	Exp5	Exp6		mean		standard deviation		standard error of the mean
wt	8.7	12.5	10.6	12.5	7.4	9		10.12		2.11		0.86
pcf1-d	1.4	5.8	4.3	2.6				3.53		1.93		0.96
pcf1-PIPmut	4.7	3.5	3.4	4.6	4.49			4.14		0.63		0.28
RFB ON 48 hours
	Exp1	Exp2	Exp3	Exp4	Exp5	Exp6		mean		standard deviation		standard error of the mean
wt	10.7	12.1	11.6	11.2	10.2			11.16		0.74		0.33
pcf1-d	2.1	2.4	6.4	5.6				4.13		2.19		1.1
pcf1-PIPmut	5.29	4.3	5	5.2				4.95		0.45		0.22

## Sheet: sheet 8 Fig6F
rate of genomic deletion RFB OFF							rate of genomic deletion RFB ON				mean	standard deviation
	Exp 1	Exp2	Exp3	mean	standard deviation			Exp 1	Exp2	Exp3
wt	8.71e-09	1.02e-08	7.43e-09	8.8e-09	1.2e-09		wt	1.58e-07	2.12676e-07	1.56154e-07	1.76e-07	2.62e-08
pcf1-d	8.16e-09	9.97e-09	1.94e-08	1.25e-08	4.93e-09		pcf1-d	4.98e-08	2.8425e-08	5.4225e-08	4.42e-08	1.13e-08
pcf1-PIPmut	7.45e-09	6.52e-09	5.04e-09	6.34e-09	1.22e-09		pcf1-PIPmut	3.24e-08	4.32e-08	3.32e-08	3.63e-08	6.02e-09
rate of translocation RFB OFF							rate of translocation RFB ON
	Exp 1	Exp2	Exp3	mean	standard deviation			Exp 1	Exp2	Exp3	mean	standard deviation
wt	4.05e-09	4.75e-09	5.58e-09	4.79e-09	6.25e-10		wt	1.188e-07	1.75824e-07	1.29096e-07	1.41e-07	2.48e-08
pcf1-d	1.665e-08	7e-09	8.55e-09	1.07e-08	4.23e-09		pcf1-d	3.59888e-08	2.05418e-08	3.91866e-08	3.19e-08	8.14e-09
pcf1-PIPmut	7.18e-09	6.29e-09	4.86e-09	6.11e-09	1.2e-09		pcf1-PIPmut	1.74e-08	2.32e-08	1.78e-08	1.95e-08	3.24e-09

## Sheet: sheet 9 FigS1C
% of termination signal
	Exp1	Exp2	Exp3	Exp4	Exp5		mean	standard deviation		standard error of the mean
wt	2.8	5.1	2.9	10.1	8.9		6	3		1.4
pcf1-d	4	14.8	6				8.3	4.7		2.7
pcf2-d	3.5	12.7	8.2				8.1	3.8		2.2
pcf3-d	6.1	9	8				7.7	1.2		0.7

## Sheet: sheet 10 FigS1D
% IP/INPUT relative to ade6 control
wt RFB OFF
	Exp1	Exp2	Exp3	Exp4		mean		standard error		standard error of the mean
primer ura4-3	0.115545	-0.796777	-0.356123	2.89896		0.5		1.44158		0.72079
primer ura4-1	0.232432	-2.35965	1.41681	3.4191		0.7		2.09077		1.04539
primer ura4-2	0.085846	-3.29461	0.373382	1.94205		-0.2		1.90875		0.954374
primer RFB 1	0.275249	-1.13302	-0.475214	1.30312		0		0.905983		0.452992
primer RFB 2	0.229639	2.1018	0.400124	0.412152		0.8		0.76314		0.38157
primer -0,4	0.0403423	-0.130873	0.723095	2.49269		0.8		1.03843		0.519213
primer -0,6	0.143081	-2.21812	0.368087	2.31087		0.2		1.60662		0.803312
primer -0,9	0.223371	-3.58662	0.299482	3.50209		0.1		2.51098		1.25549
primer -1,4	-0.0425452	-1.65833	0.805295	3.60982		0.7		1.9098		0.9549
primer -1,8	0.218387	-3.81718	-0.128421	1.3622		-0.6		1.94244		0.971221
primer -2,2	0.019661	-3.02116	-0.22657	2.3835		-0.2		1.91585		0.957924
primer -2,8	0.0852721	0.180186	-0.833966	2.24718		0.4		1.127		0.563502
wt RFB ON
	Exp1	Exp2	Exp3	Exp4	Exp5	mean		standard error		standard error of the mean
primer ura4-3	13.3649	1.12983	5.86004	3.24995	10.5156	6.82408		4.52855		2.02523
primer ura4-1	12.7943	1.09416	5.89238	4.80365	13.8249	7.68187		4.87356		2.17952
primer ura4-2	16.3778	1.16235	5.5755	3.73804	10.2072	7.41218		5.36895		2.40107
primer RFB 1	23.5311	1.13452	9.7365	4.48866	11.3211	10.0424		7.6664		3.42852
primer RFB 2		2.61313	14.8921	7.35986	13.416	9.57		4.90917		2.5
primer -0,4		1.29162	7.98571	4.78687	9.05859	5.78		3.03093		1.5
primer -0,6	10.7905	0.461727	5.15069	2.7205	5.61352	4.94739		3.45565		1.54541
primer -0,9	7.68413	0.117503	1.67626	2.67244	6.95624	3.82131		2.97955		1.33249
primer -1,4	3.76138	0.189139	1.49418	2.25997	6.67473	2.87588		2.22362		0.994433
primer -1,8	2.61807	-0.0541373	0.00410368	0.931459	3.33531	1.36696		1.37886		0.616644
primer -2,2	1.37018	0.0230038	-0.331342	0.205254	3.18238	0.889896		1.28045		0.572636
primer -2,8	1.1	0.217306	-0.147222	0.310475	1.3305	0.562213		0.559485		0.250209
pcf1-d RFB OFF
	Exp1	Exp2				mean		standard error		standard error of the mean
primer ura4-3	-0.602674	-0.00697225				-0.304823
primer ura4-1	-0.251658	0.103227				-0.0742152
primer ura4-2	-0.529475	-0.140492				-0.334984
primer RFB 1	-0.218172	0.0468019				-0.085685
primer RFB 2	-0.286886	0.0860852				-0.1004
primer -0,4	-0.0375833	-0.00946138				-0.0235224
primer -0,6	-0.417529	0.0757022				-0.170913
primer -0,9	-1.20128	0.14388				-0.528699
primer -1,4	0.44368	0.0399976				0.241839
primer -1,8	-0.670179	0.182349				-0.243915
primer -2,2	-0.839424	0.00799215				-0.415716
primer -2,8	-1.09397	-0.0162777				-0.555124
pcf1-d RFB ON
	Exp1	Exp2	Exp3			mean		standard error		standard error of the mean
primer ura4-3	6.08744	1.81444	8.51249			5.47146		2.76894		1.59865
primer ura4-1	4.86897	1.53902	9.83421			5.41407		3.40836		1.96782
primer ura4-2	5.31891	1.77075	10.3975			5.82906		3.54029		2.04399
primer RFB 1	9.03747	1.92025	13.9548			8.30416		4.94036		2.85232
primer RFB 2	23.0052	3.96121				13.5
primer -0,4		2.30229	13.554			7.9
primer -0,6	11.2465	0.776126				6
primer -0,9	7.67893	0.320757	11.134			6.37789		4.50933		2.60346
primer -1,4	4.9773	0.18539	5.92345			3.69538		2.51181		1.4502
primer -1,8	1.74745	-0.54041	3.5156			1.57422		1.66039		0.958624
primer -2,2	0.705717	-0.213836	1.64195			0.711276		0.757631		0.437418
primer -2,8	0.5375	-0.271362	1.1			0.455379		0.56286		0.324967
pcf2-d RFB OFF
	Exp1	Exp2				mean		standard error		standard error of the mean
primer ura4-3	1.44323	-0.391952				0.525637
primer ura4-1	3.14772	1.06329				2.10551
primer ura4-2	1.19261	0.0302663				0.611437
primer RFB 1	0.831305	-0.0789385				0.376183
primer RFB 2	-0.230568	0.0358133				-0.0973774
primer -0,4	-0.100937	0.721859				0.310461
primer -0,6	-0.877767	-0.613684				-0.745725
primer -0,9	0.13757	-0.624297				-0.243363
primer -1,4	1.2874	-0.401117				0.443142
primer -1,8	0.577293	-0.468424				0.0544343
primer -2,2	-0.142408	-0.855402				-0.498905
primer -2,8	-0.477997	-1.20911				-0.843552
pcf2-d RFB ON
	Exp1	Exp2				mean		standard error		standard error of the mean
primer ura4-3	12.0755	1.93322				7.00437
primer ura4-1	15.3529	5.74238				10.5476
primer ura4-2	14.3863	5.0092				9.69776
primer RFB 1	18.061	4.1774				11.1192
primer RFB 2	15.8157	4.30554				10.0606
primer -0,4	8.11351	3.85629				5.9849
primer -0,6	6.31917	1.75499				4.03708
primer -0,9	6.73887	1.20655				3.97271
primer -1,4	6.97544	2.27999				4.62771
primer -1,8	2.74294	0.309429				1.52619
primer -2,2	3.55915	0.158235				1.85869
primer -2,8	0.403005	-0.590994				-0.0939947

[truncated: 8 more sheets: sheet 11 FigS2C, Sheet 12 FigS3B, sheet 13 FigS3D, sheet 14 FigS4B, sheet 15 FigS4C, sheet16 FigS6B, sheet 17 FigS6C, sheet 18 FigS7B]
